# Supplementary material for: Perceptions on the Implementation of a School Nursing Pilot Programme in the Canary Islands
Source: Nurs Rep. 2025 Jan 31;15(2):48. doi: 10.3390/nursrep15020048 (PMC11858167; doi:10.3390/nursrep15020048)
Supplement: Supplementary file 1 [file nursrep-15-00048-s001.zip]

Archive with 4 entries (4 files):
- Supplementary file 1.docx
- __MACOSX/._Supplementary file 1.docx
- Supplementary file 2.docx
- __MACOSX/._Supplementary file 2.docx
